# Supplementary material for: Survival trends among people living with human immunodeficiency virus on antiretroviral treatment in two rural districts in Ghana
Source: PLoS One. 2024 Mar 6;19(3):e0290810. doi: 10.1371/journal.pone.0290810 (PMC10917304; doi:10.1371/journal.pone.0290810)
Supplement: S1 Data — (XLSX) [file pone.0290810.s002.xlsx]

## Sheet: Sheet1
id	age	gender	religion	residential	education	occupation	marital status	nhis status	health facility	who status	status disclosure	cART type	comorbidity	outcome	duration	survidays
1	42	1	1	1	0	2	2	1	1	3	1	1		1	1948	1948
6	38	1	2	1	0	3	2	1	1	1	1	1		1	1013	1013
7	35	1	1	2	2	5	2	1	1	3	1	1		2	367	367
8	33	1	2	1	0	3	2	1	1	2	0	1		1	1035	1035
9	43	1	2	2	0	3	2	1	1	3	1	1		0	527	527
10	25	1	2	1	2	2	2	1	1	1	0	1	anemia	1	1108	1108
11	49	0	0	1	0	1	2	1	1	1	1	1		1	1831	1826
12	32	1	2	1	1	3	2	0	1	1	0	1		2	735	735
13	27	0	0	1	2	7	2	1	1	1	1	1		0	1070	1070
14	25	1	1	1	4	7	1	1	1	1	1	1		1	1296	1296
15	35	1	2	1	0	2	2	1	1	1	1	1	hypertension	2	120	120
16	35	1	2	1	0	3	2	1	1	1	0	1	hypertension	2	120	120
17	30	1	2	1	0	7	2	1	1	3	0	1	sti	1	1274	1274
18	36	1	1	1	0	1	2	1	1	1	1	1		2	918	918
19	40	0	1	1	0	1	2	1	1	1	1	1		2	918	918
20	45	1	2	1	0	3	2	1	1	1	1	2		2	1001	1001
21	18	1	1	1	0	3	1	1	1	1	0	1		2	120	120
22	21	1	1	1	3	4	1	1	1	1	0	1		1	1227	1227
23	31	1	2	1	0	3	2	1	1	1	0	1		1	1675	1675
24	28	1	2	1	0	2	2	1	1	2	0	1	sti	0	791	791
25	26	0	1	1	2	1	2	1	1	1	0	1		2	120	120
26	47	1	2	1	0	2	2	0	1	1	0	2	sti	1	1536	1536
27	38	0	0	1	0	1	2	1	1	1	0	1		1	2099	1826
28	62	0	3	1	0	1	2	1	1	1	1	1	gastroenteritis	2	547	547
29	28	1	0	1	0	7	2	1	1	1	1	1	anemia	2	573	573
30	72	1	2	1	0	2	2	1	1	3	1	1	diabetes	0	83	83
31	32	1	1	1	0	3	5	1	1	1	0	1		0	624	624
32	30	1	0	1	0	2	2	1	1	1	0	1	malaria/sti	1	1382	1382
33	27	1	3	1	0	3	2	1	1	1	0	2		1	1338	1338
34	34	0	1	1	0	1	2	1	1	1	0	1		2	773	773
35	32	0	2	1	0	1	2	0	1	1	0	1		2	240	240
36	20	1	1	3	3	5	1	1	1	1	0	1		1	1455	1455
37	35	1	2	3	2	5	2	1	1	1	1	1		1	1322	1322
38	23	1	1	1	3	2	2	1	1	2	0	1		2	282	282
39	37	0	3	1	0	1	2	1	1	1	0	1		2	1931	1826
40	39	1	3	1	0	1	2	1	1	1	0	2		1	1442	1442
41	24	0	1	1	3	1	2	1	1	1	0	1		1	1427	1427
42	32	1	2	1	0	2	2	1	1	1	0	1		1	1595	1595
43	20	1	1	1	3	4	2	1	1	1	1	1		1	1373	1373
44	42	0	2	1	2	5	2	1	1	1	1	1		1	1373	1373
45	40	1	2	1	0	3	5	1	1	1	0	1		0	1503	1503
46	38	1	2	2	0	2	2	1	1	3	0	1		1	2010	1826
47	57	0	2	1	0	1	2	1	1	1	0	1		0	1023	1023
48	41	0	1	1	0	1	2	1	1	1	0	2	typhoid fever	1	1399	1399
49	55	1	2	1	0	3	3	1	1	1	0	1		1	1504	1504
50	44	1	2	1	0	2	2	1	1	1	1	1		1	2016	1826
51	51	1	0	2	0	2	2	1	1	1	0	1		2	715	715
52	34	1	2	2	0	2	2	1	1	1	0	1		1	2950	1826
53	50	0	0	1	0	1	2	0	1	1	0	1		1	2261	1826
54	37	1	3	2	0	1	2	1	1	3	0	1		1	1877	1826
55	37	1	0	1	0	3	2	1	1	1	0	1		2	583	583
56	37	1	1	2	0	3	2	1	1	1	0	1		2	679	679
57	49	0	1	2	2	1	2	1	1	3	0	1		1	1470	1470
58	31	0	1	1	0	1	2	1	1	3	0	1		0	399	399
59	49	1	1	1	0	1	5	1	1	1	0	1		2	961	961
60	40	1	3	1	0	3	2	1	1	3	1	1		1	1978	1826
61	25	1	0	2	2	2	2	1	1	1	1	1		1	2004	1826
62	48	1	1	1	0	2	2	1	1	3	0	1		2	459	459
63	26	1	1	1	0	1	2	1	1	1	0	1		2	757	757
64	30	1	1	1	0	2	2	1	1	1	1	1		1	1659	1659
65	31	0	3	1	0	1	2	1	1	3	1	1		2	435	435
66	26	1	2	2	2	3	2	1	1	1	0	1		1	2096	1826
67	23	1	1	2	0	3	2	1	1	3	0	1		1	2001	1826
68	35	0	2	3	0	1	2	1	1	1	0	1		1	1081	1081
69	36	1	1	2	0	2	2	1	1	1	0	1		1	1960	1826
70	42	0	2	1	0	1	2	1	1	3	0	1	pharyngitis	0	933	933
71	32	0	1	1	0	1	2	1	1	3	1	1	sti	0	406	406
72	27	1	1	1	0	1	2	1	1	2	1	1		1	1225	1225
73	21	0	1	1	3	4	1	1	1	1	1	1		1	1099	1099
74	25	0	1	1	0	1	1	0	1	3	1	1		1	1010	1010
75	46	0	2	1	0	1	2	1	1	3	0	1	gastroenteritis	2	120	120
76	53	0	1	1	0	1	2	0	1	3	0	1	pneumonia	0	91	91
77	33	0	3	1	0	1	2	1	1	3	1	1	anemia	0	47	47
78	41	1	2	1	0	2	5	1	1	3	0	1	skin_rash	0	855	855
79	34	1	1	1	0	2	2	0	1	1	1	1		2	318	318
80	26	1	1	1	0	5	2	1	1	1	0	2		1	1043	1043
81	29	0	2	1	2	1	2	1	1	2	0	1		2	489	489
82	35	0	1	1	2	1	2	1	1	1	0	1		2	252	252
83	30	1	2	1	0	5	4	1	1	3	1	1		0	629	629
84	39	0	2	1	0	1	2	1	1	1	0	1		2	120	120
85	41	1	0	2	0	5	3	0	1	1	1	1		2	2372	1826
86	36	1	2	1	0	5	2	1	1	1	0	1		1	874	874
87	63	0	2	1	0	1	2	1	1	2	1	1		0	39	39
88	37	1	3	1	0	1	3	1	1	1	1	1	malaria	0	524	524
89	27	1	1	1	0	7	2	1	1	1	0	1		2	240	240
90	40	0	3	1	1	1	2	1	1	3	1	1		0	35	35
91	41	1	1	2	0	2	2	1	1	1	1	1		1	876	876
92	32	0	1	1	0	1	2	0	1	2	1	1		2	208	208
93	33	0	2	1	4	7	2	1	1	2	0	1	anemia	1	755	755
94	34	0	1	1	2	1	2	1	1	1	1	1		0	49	49
95	29	1	2	1	0	2	2	1	1	1	0	1		1	828	828
96	35	0	2	1	1	3	2	1	1	1	1	1		1	826	826
97	25	1	2	1	0	2	2	1	1	1	1	1		1	826	826
98	25	1	2	1	0	5	2	1	1	1	1	1		1	825	825
99	75	1	3	1	0	2	3	1	1	2	1	2		1	724	724
100	34	1	2	3	0	2	2	1	1	3	1	2		2	485	485
101	35	1	2	1	0	2	5	1	1	1	1	2		1	680	680
102	38	0	2	1	0	1	2	1	1	1	1	1		1	754	754
103	39	0	2	1	3	7	1	1	1	1	0	2		2	364	364
104	31	1	1	1	2	5	2	1	1	1	1	1		2	141	141
105	38	1	1	1	0	5	2	1	1	1	0	1		2	119	119
106	53	0	3	1	0	1	2	1	1	1	1	1		1	1886	1826
107	52	0	2	1	0	7	2	0	1	1	0	1		1	1879	1826
108	52	0	3	2	0	2	2	1	1	1	1	2		1	1729	1729
109	35	1	1	2	0	2	2	1	1	3	0	1		2	120	120
110	34	1	1	2	0	2	2	1	1	3	0	1		1	1892	1826
111	54	0	2	2	0	7	2	1	1	1	1	1		1	1959	1826
112	19	1	1	2	3	4	1	1	1	1	0	1	anemia	0	630	630
113	50	0	1	2	0	1	2	1	1	1	0	1		1	1862	1826
114	32	1	2	1	0	1	2	1	1	3	0	1		1	1942	1826
115	34	0	2	2	3	1	2	1	1	1	0	1		1	1941	1826
116	34	0	1	2	0	1	2	1	1	1	0	1		1	1765	1765
117	35	0	3	1	2	1	2	0	1	1	1	1		2	483	483
118	32	1	3	1	0	2	2	1	1	1	1	1		2	870	870
119	28	0	2	1	2	1	2	1	1	2	0	1		0	824	824
120	35	0	0	1	0	3	2	1	1	1	0	1		1	1765	1765
121	25	1	2	1	0	2	2	1	1	1	0	1		1	1762	1762
122	27	1	2	1	0	3	2	1	1	3	0	1	gastroenteritis	0	67	67
123	37	0	2	1	0	1	2	1	1	1	0	1		1	1542	1542
124	39	1	3	1	0	1	2	1	1	1	1	1		1	1568	1568
125	25	1	1	2	3	4	1	1	1	1	0	1	cellulitis	2	1206	1206
126	38	0	3	2	0	1	2	1	1	1	0	1		1	1787	1787
127	39	0	3	1	0	1	2	1	1	1	1	2		1	1807	1807
128	48	0	1	3	0	6	2	1	1	1	1	1		2	244	244
129	31	0	0	1	0	1	2	1	1	1	1	1		1	1567	1567
130	37	1	3	1	0	2	2	1	1	1	1	2		2	257	257
131	38	1	3	2	0	2	2	1	1	1	0	1		1	1578	1578
132	35	1	3	1	0	1	2	1	1	2	0	2	gastroenteritis	1	1441	1441
133	51	1	1	2	0	2	2	1	1	1	0	1		1	1566	1566
134	47	0	0	1	0	1	2	0	1	3	1	1	pneumonia	1	1324	1324
135	38	1	0	1	0	1	2	1	1	1	1	1		1	1324	1324
136	40	1	0	1	1	2	2	1	1	3	1	1		1	1420	1420
137	33	1	0	1	0	2	2	1	1	3	1	1		2	1007	1007
138	43	0	0	1	0	1	2	1	1	3	0	1		2	622	622
139	28	1	2	1	0	2	2	1	1	1	0	1		2	464	464
142	19	1	2	2	2	4	1	1	2	1	0	1		2	219	219
143	27	1	0	2	0	1	2	1	2	1	0	1		1	1362	1362
144	41	0	1	2	0	1	2	1	2	2	1	1	malaria	1	1278	1278
145	36	0	1	2	0	1	2	1	2	2	1	1		1	1339	1339
146	42	0	2	2	0	6	2	1	2	1	1	1		1	1323	1323
147	21	1	1	2	2	7	2	1	2	1	0	1	malaria	0	269	269
148	27	1	0	2	0	1	5	1	2	1	0	1		2	432	432
149	35	1	1	2	1	3	2	1	2	2	0	1	heart disease	0	682	682
150	72	0	2	2	0	3	2	1	2	2	1	1		1	1263	1263
152	42	0	1	2	0	1	2	1	2	1	1	1		1	1257	1257
153	37	1	1	2	0	7	2	0	2	2	1	1		1	1257	1257
154	39	1	1	2	0	3	5	1	2	1	0	1		1	1234	1234
155	38	1	2	2	0	3	2	1	2	3	1	1		1	1290	1290
156	88	0	3	2	0	1	2	0	2	3	1	1		0	282	282
157	56	1	2	2	0	3	5	0	2	1	1	1		1	1120	1120
158	24	0	1	2	0	7	2	1	2	1	0	1	hypertension	1	1340	1340
160	44	1	3	2	0	2	2	1	2	1	0	1		1	1211	1211
161	27	1	1	2	0	1	1	1	2	1	1	1		1	1196	1196
162	36	0	1	2	0	1	2	1	2	1	0	1		1	1346	1346
163	65	0	3	1	0	1	2	0	2	3	0	1		1	1202	1202
164	59	1	1	2	0	3	3	1	2	3	0	1	op. infection	0	39	39
165	26	1	1	2	2	2	4	1	2	1	1	1	malaria	0	246	246
166	50	1	3	2	0	1	3	1	2	3	0	1	hypertension	1	1576	1576
167	17	1	1	2	2	2	4	1	2	1	1	1	hepatitis	1	1504	1504
168	33	0	3	2	0	1	2	1	2	3	0	1	anemia	1	1572	1572
169	32	1	1	2	0	2	2	1	2	1	0	1	pneumonia	0	1023	1023
170	60	1	1	2	0	3	3	1	2	2	0	1		0	468	468
171	30	1	1	2	0	1	5	1	2	3	0	1	malaria	1	1574	1574
172	13	1	1	2	2	4	1	1	2	1	1	1		2	1269	1269
173	25	1	1	2	4	4	1	1	2	3	1	1	tb	2	853	853
174	33	1	0	2	0	3	2	1	2	2	0	1		1	2069	1826
175	47	0	1	2	3	1	2	1	2	2	1	1		1	1557	1557
176	31	1	1	2	0	3	2	1	2	1	1	1		1	1532	1532
177	28	1	1	2	1	3	2	1	2	2	0	1		2	120	120
178	35	1	1	2	0	1	3	1	2	2	0	1		1	1487	1487
179	46	0	2	2	0	7	2	1	2	1	0	1		1	1481	1481
180	20	1	1	2	3	4	2	1	2	1	0	1		1	1478	1478
181	29	1	1	2	1	3	5	1	2	1	1	1		1	1484	1484
182	36	1	1	2	0	1	1	1	2	1	0	1		1	2113	1826
183	46	0	1	2	0	1	2	1	2	1	0	1		1	2117	1826
184	30	1	0	2	0	1	2	1	2	1	0	1		1	2032	1826
185	39	1	0	2	0	3	2	0	2	2	1	1		1	1924	1826
186	52	0	2	2	0	1	2	1	2	1	1	1		1	1933	1826
187	18	1	1	2	0	2	2	1	2	1	0	1		1	1562	1562
188	45	1	1	2	0	3	3	1	2	1	0	1		0	696	696
189	43	1	0	2	0	3	3	1	2	3	1	1		2	152	152
190	33	1	1	2	1	2	2	1	2	1	0	1	anemia	1	1406	1406
191	19	1	2	2	3	4	1	1	2	2	0	1	hepatitis	2	705	705
192	19	1	1	2	3	4	1	0	2	1	0	1	hepatitis	1	1436	1436
193	18	1	3	2	0	1	2	1	2	1	0	1		2	372	372
194	23	1	2	2	3	1	2	1	2	1	1	1		2	278	278
195	24	1	1	2	1	3	2	1	2	1	0	1		2	582	582
196	27	1	1	2	2	7	2	1	2	1	0	1		2	641	641
198	28	0	2	2	1	6	2	0	2	1	1	1		1	1347	1347
199	39	1	3	2	0	1	2	1	2	1	0	1		1	1024	1024
203	28	1	1	2	2	4	1	1	2	1	1	1		2	423	423
204	55	1	1	2	0	3	5	1	2	2	1	1		2	946	946
205	20	1	1	2	0	2	2	1	2	1	1	1		2	538	538
206	24	1	1	2	0	1	1	1	2	1	0	1		2	887	887
207	32	1	2	2	0	3	3	1	2	2	1	1		1	977	977
208	36	0	3	2	2	1	2	0	2	1	1	1		2	268	268
209	27	1	1	2	3	7	1	1	2	2	1	2		1	1091	1091
210	38	0	1	2	0	1	2	1	2	2	0	1		2	270	270
211	71	1	2	2	0	1	3	1	2	1	0	1		0	120	120
212	15	0	1	2	2	4	1	1	2	3	1	1		2	461	461
213	32	1	1	2	0	2	2	1	2	1	0	1		2	809	809
214	26	1	1	2	3	2	1	1	2	1	0	2		2	737	737
215	20	1	1	2	2	4	1	1	2	1	0	1		2	120	120
216	27	1	3	2	2	5	2	1	2	2	0	1		2	723	723
217	64	1	1	2	0	1	3	1	2	2	0	1		1	903	903
218	20	1	1	2	2	5	2	1	2	1	1	1		2	657	657
219	31	1	1	2	0	2	5	1	2	4	0	1	anemia	2	704	704
220	36	0	1	2	0	1	2	1	2	3	0	1		2	708	708
221	38	1	1	2	0	1	6	1	2	3	0	2		1	863	863
222	81	1	0	2	0	1	3	1	2	3	1	1		2	380	380
223	39	0	1	2	0	1	2	1	2	1	1	1		1	856	856
224	34	0	3	2	0	1	2	1	2	1	0	1		2	153	153
225	39	1	1	3	1	1	2	1	2	1	0	1		2	266	266
226	50	1	0	2	0	2	2	1	2	3	0	1		2	124	124
227	55	1	3	2	0	2	2	1	2	3	0	1	pneumonia	2	163	163
228	19	1	1	2	2	4	1	1	2	1	0	1		2	208	208
229	26	0	1	2	4	7	1	0	2	1	0	2		1	772	772
230	50	0	2	2	0	1	2	1	2	1	0	1	septicemia	0	122	122
231	43	0	0	2	0	1	3	0	2	2	0	2		2	176	176
232	23	1	0	2	0	1	2	1	2	1	0	2		2	120	120
233	26	1	0	2	0	2	2	1	2	1	1	1		2	628	628
234	44	1	3	2	0	1	2	1	2	2	0	2		1	746	746
235	45	0	3	2	0	1	2	1	2	1	0	2		2	589	589
236	23	1	1	2	2	3	2	1	2	1	0	2		2	214	214
237	25	0	0	2	0	1	2	0	2	2	0	2		2	123	123
238	74	1	1	2	0	2	2	1	2	3	1	2		2	123	123
239	31	1	2	1	0	2	2	1	1	1	0	1		1	1296	1296
240	31	1	2	1	0	3	2	1	1	1	1	2	herpes-zoster	1	625	625
241	49	0	3	1	0	1	2	0	1	3	1	2		0	54	54
242	40	0	1	1	3	1	2	1	1	2	0	1	gastroenteritis	1	613	613
243	46	0	2	3	4	7	2	1	1	1	1	2	malaria	0	43	43
244	34	0	2	1	0	1	2	1	1	1	1	2		1	528	528
245	23	1	2	1	0	2	2	1	1	1	0	1		2	507	507
246	40	1	1	1	0	1	2	1	1	1	1	2	anemia	1	530	530
247	31	1	1	1	3	7	1	1	1	1	0	2		1	506	506
248	38	1	2	1	0	2	2	1	1	1	1	1	gastroenteritis	1	557	557
249	33	1	2	1	0	2	2	1	1	2	1	1	anemia	1	504	504
250	36	0	2	1	0	1	2	1	1	1	1	2		1	504	504
251	28	1	2	2	4	2	2	1	1	1	1	2		1	575	575
252	32	1	1	2	0	2	4	1	1	3	1	2		1	490	490
253	35	1	2	2	0	2	2	1	1	1	0	1		1	532	532
254	35	1	2	1	0	2	2	1	1	2	1	1		1	554	554
255	54	0	2	1	0	1	2	0	1	2	1	1		1	554	554
256	50	1	2	1	1	2	2	1	1	1	0	2		1	411	411
257	26	1	1	2	3	2	2	1	2	1	0	1	anemia	2	237	237
260	30	0	0	2	3	1	2	1	2	3	0	1		2	427	427
261	31	1	2	2	0	1	2	1	2	2	0	1		1	674	674
262	22	1	1	2	3	4	1	1	2	3	0	1		1	612	612
263	14	1	1	2	3	4	1	1	2	1	1	2		2	124	124
264	57	1	3	2	0	1	2	1	2	2	0	2		1	605	605
265	71	0	2	3	0	1	2	1	2	3	0	2		2	123	123
266	60	1	1	2	0	3	3	1	2	1	0	2		2	366	366
267	52	1	0	2	0	3	3	1	2	3	1	1		1	582	582
268	32	1	3	2	0	1	2	1	2	1	0	2		1	480	480
269	30	1	1	2	0	1	2	1	2	1	0	2		1	425	425
270	33	1	1	2	3	5	2	1	2	2	1	1		2	122	122
271	33	1	1	2	0	2	2	1	2	1	1	1		2	124	124
272	40	0	2	2	0	3	2	1	2	2	1	1		1	460	460
273	23	1	1	2	2	2	2	1	2	1	1	2		1	459	459
274	23	1	0	2	0	2	2	1	2	1	1	2		1	458	458
275	44	1	2	2	1	5	2	1	2	1	1	2		2	194	194
